# Supplementary material for: Assessing the Performance of Non-Equilibrium Thermodynamic Integration in Flavodoxin Redox Potential Estimation
Source: Molecules. 2023 Aug 11;28(16):6016. doi: 10.3390/molecules28166016 (PMC10459689; doi:10.3390/molecules28166016)
Supplement: Supplementary file 1 [file molecules-28-06016-s001.zip]

Archive with 1 entries (1 files):
- molecules-2507850-supplementary.pdf
